# Supplementary material for: Establishment of a Novel Platform for Developing Oral Vaccines Based on the Surface Display System of Yeast Spores
Source: Int J Mol Sci. 2025 Apr 11;26(8):3615. doi: 10.3390/ijms26083615 (PMC12026953; doi:10.3390/ijms26083615)
Supplement: Supplementary file 1 [file ijms-26-03615-s001.zip]

Archive with 1 entries (1 files):
- ijms-3530030-supplementary.pdf
